# Supplementary material for: Machine Learning in Health Care: A Critical Appraisal of Challenges and Opportunities
Source: EGEMS (Wash DC). 2019 Jan 24;7(1):1. doi: 10.5334/egems.287 (PMC6354017; doi:10.5334/egems.287)
Supplement: Appendix 1. — Supplemental Data. [file egems-7-1-287-s1.xlsx]

## Sheet: All
Paper Title	MLHC Year	Lead Author	Industry or Academic	Institution	Clinical Co-Authors	Clinical Department	Link	MIMIC, Research, Claims, or EHR datasets	Data Details	International	Questions
Piecewise-constant parametric approximations for survival learning	MLHC 2017	Jeremy C. Weiss	Academic	Carnegie Melon	No	-	http://mucmd.org/CameraReadySubmissions/1%5CCameraReadySubmission%5Cpcpas.pdf	MIMIC	Public
Spatially-Continuous Plantar Pressure Reconstruction Using Compressive Sensing	MLHC 2017	Amirreza Farnoosh	Academic	Northeastern	No	-	http://mucmd.org/CameraReadySubmissions/4%5CCameraReadySubmission%5CP_Farnoosh_Sparse_MLHC_2017.pdf	Research	Patient Study (5 participants)
Classifying Lung Cancer Severity with Ensemble Machine Learning in Health Care Claims Data	MLHC 2017	Savannah L. Bergquist	Academic	Harvard	Yes	Hematology/Oncology, Internal Medicine	http://mucmd.org/CameraReadySubmissions/9%5CCameraReadySubmission%5CCLC_camera_ready.pdf	Claims	Cancer Registry & Medicare claims
Predicting long-term mortality with first week post-operative data after Coronary Artery Bypass Grafting using Machine Learning models	MLHC 2017	Jose Castela Forte	Academic	University of Groningen (Netherlands)	Yes	Internal Medicine, Anesthesiology (x2)	http://mucmd.org/CameraReadySubmissions/13%5CCameraReadySubmission%5CSubmission%2013%20-%20Forte%20et%20al..pdf	Research	Cardiothoracic Anesthesiology Registry	YES
ShortFuse: Biomedical Time Series Representations in the Presence of Structured Information	MLHC 2017	Madalina Fiterau	Academic	Stanford	No	-	http://mucmd.org/CameraReadySubmissions/16_short_fuse_paper(1).pdf	Research	Osteoarthrtis Initiative, longitudinal observational study (1926 participants),
Towards Vision-Based Smart Hospitals: A System for Tracking and Monitoring Hand Hygiene Compliance	MLHC 2017	Albert Haque	Academic	Stanford	Yes	General Surgery, Internal Medicine, Clinical Informatics, Critical Care/Pulmonology, Pediatrics (x2), Psychiatry	http://mucmd.org/CameraReadySubmissions/23%5CCameraReadySubmission%5C0023.pdf	Research	Depth Images collected on site
Surgeon Technical Skill Assessment using Computer Vision based Analysis	MLHC 2017	Hei Law	Academic	University of Michigan	Yes	Urology	http://mucmd.org/CameraReadySubmissions/25%5CCameraReadySubmission%5Csample.pdf	Research	Michigan Urological Surgical Improvement Collaborative videos
Predicting Surgery Duration with Neural Heteroscedastic Regression	MLHC 2017	Nathan Ng	Academic	UCSD	Yes	Anesthesiology	http://mucmd.org/CameraReadySubmissions/26%5CCameraReadySubmission%5Ccamera-ready-predicting(3).pdf	Electronic Health Record	>100k surgeries from EHR
Temporal prediction of multiple sclerosis evolution from patient-centered outcomes	MLHC 2017	Samuele Fiorini	Academic	Universita degli Studi di Genova	Yes	Neurology	http://mucmd.org/CameraReadySubmissions/27%5CCameraReadySubmission%5CFiorini_etal_MLHC2017.pdf	Research	Patient reported outcomes	YES
Clustering Patients with Tensor Decomposition	MLHC 2017	Matteo Ruffini	Academic	Universitat Politecnica de Catalunya	Yes	Public Health	http://mucmd.org/CameraReadySubmissions/31%5CCameraReadySubmission%5Cclustering-patients-tensor-full.pdf	Electronic Health Record (foreign administrative database)	two datasets provided by Servei Català de la Salut, the major provider of public healthcare in Catalonia, Spain	YES
Continuous State-Space Models for Optimal Sepsis Treatment: a Deep Reinforcement Learning Approach	MLHC 2017	Aniruddh Raghu	Academic	MIT	Yes	Critical Care, Anesthesiology	http://mucmd.org/CameraReadySubmissions/34%5CCameraReadySubmission%5Ccontinuous-state-space%20_FINAL.pdf	MIMIC
Modeling Progression Free Survival in Breast Cancer with Tensorized Recurrent Neural Networks and Accelerated Failure Time Models	MLHC 2017	Yinchong Yang	Academic	Ludwig Maximilians University	Yes	OB/GYN	http://mucmd.org/CameraReadySubmissions/37%5CCameraReadySubmission%5CPFS_TTRNN_AFT_CameraReady.pdf	Research	Our dataset, provided by the PRAEGNANT study network (Fasching et al., 2015), was collected on patients suffering from metastatic breast cancer and warehoused in the secuTrial, which is a relational database system.	YES
Hawkes Process Modeling of Adverse Drug Reactions with Longitudinal Observational Data	MLHC 2017	Yujia Bao	Academic	University of Wisconsin	No	-	http://mucmd.org/CameraReadySubmissions/39%5CCameraReadySubmission%5Cmlhc-camera-ready.pdf	Electronic Health Record	We employ a de-identified version of Marshfield Clinic health system’s EHR, which has been used for clinical care since the mid 1980s, serving primary, secondary, and tertiary care clinicians throughout Central and Northern Wisconsin (Powell et al., 2012). The system uses a variety of data gathering techniques to capture and code patient encounter information including diagnoses, laboratory resul…
Patient Similarity Using Population Statistics and Multiple Kernel Learning	MLHC 2017	Bryan Conroy	Industry	Philips Research	No	-	http://mucmd.org/CameraReadySubmissions/40%5CCameraReadySubmission%5Cpatient_similarity.pdf	Research	Patient data were obtained from the eResearch Institute (McShea et al. (2010)); the data included records from 40,883 patients from across 25 hospitals. For more on dataset: http://ieeexplore.ieee.org/document/5431929/
A Video-Based Method for Automatically Rating Ataxia	MLHC 2017	Ronnachai Jaroensri	Academic	MIT	Yes	Neurology	http://mucmd.org/CameraReadySubmissions/46%5CCameraReadySubmission%5Cmain.pdf	Research	We use a dataset of videos of ataxic patients to train a machine learning model that estimates the severity of motor impairment. Our dataset consists of 90 videos showing 43 distinct subjects performing several repetitions of the finger-to-nose test with one hand at a time
Visualizing Clinical Significance with Prediction and Tolerance Regions	MLHC 2017	Maria Jahja	Academic	University of Western Ontario	No	-	http://mucmd.org/CameraReadySubmissions/51%5CCameraReadySubmission%5Cjahja_lizotte_tolerance.pdf	Research	We illustrate the output of nondeterministic fitted-Q using data from the Clinical Antipsychotic Trials of Intervention Effectiveness (CATIE) study. The CATIE study was designed to compare sequences of antipsychotic drug treatments for the care of schizophrenia patients.	YES
Predictive Hierarchical Clustering: Learning clusters of CPT codes for improving surgical	MLHC 2017	Elizabeth Lorenzi, Stephanie Brown	Academic	Duke	Yes	General Surgery	http://mucmd.org/CameraReadySubmissions/52%5CCameraReadySubmission%5CMLHC_2017_FINAL_cameraready.pdf	Research	We work with data from American College of Surgeons’ NSQIP, a national surgery program collected from participating hospitals across the country. The data contain information about surgery patients’ demographic, medical history, lab results, procedural information via CPT codes, diagnosis information via Clinical Classifications Software (CCS) categories, and postoperative outcomes.
An Improved Multi-Output Gaussian Process RNN with Real-Time Validation for Early Sepsis Detection	MLHC 2017	Joseph Futoma	Academic	Duke	Yes	Infectious Diseases, Critical Care/Pulmonology, Internal Medicine	http://mucmd.org/CameraReadySubmissions/53%5CCameraReadySubmission%5CCR.pdf	Electronic Health Record	Local EHR data
Marked Point Process for Severity of Illness Assessment	MLHC 2017	Kazi Islan	Academic	UC Riverside	Yes	Critical Care/Pulmonlogy	http://mucmd.org/CameraReadySubmissions/54%5CCameraReadySubmission%5Cmucmd_edited.pdf	Electronic Health Record & MIMIC	We used data from the EHR archive of PICU at Children’s Hospital Los Angeles, which consists of 11684 patient episodes, collected over a period of 10 years. It includes demographics, outcomes, PIM2 and PRISM3 scores, and times and value for measurements of vital signs, interventions, drugs, and lab tests...We also conducted our experiments on the publicly available MIMIC-III database which integr…
Diagnostic Inferencing via Improving Clinical Concept Extraction with Deep Reinforcement Learning: A Preliminary Study	MLHC 2017	Yuan Ling	Industry	Philips Research	No	-	http://mucmd.org/CameraReadySubmissions/60%5CCameraReadySubmission%5Ccamera-ready_DRL_concept-extract_v2.pdf	Research, Public Data Set	2015 TREC CDS dataset (http://trec-cds.appspot.com/2015.html), HumanDx, MayoClinic, Wikipedia
Generating Multi-label Discrete Patient Records using Generative Adversarial Networks	MLHC 2017	Edward Choi	Academic	Georgia Institute of Technology	No	-	http://mucmd.org/CameraReadySubmissions/62%5CCameraReadySubmission%5Cmedgan-mlhc-2017.pdf	Electronic Health Record, MIMIC, Research	The datasets in this study were from A) Sutter Palo Alto Medical Foundation (PAMF), which consists of 10-years of longitudinal medical records of 258K patients, B) the MIMIC-III dataset (Johnson et al., 2016; Goldberger et al., 2000), which is a publicly available dataset consisting of the medical records of 46K intensive care unit (ICU) patients over 11 years old and C) a heart failure study dat…
Quantifying Mental Health from Social Media with Neural User Embeddings	MLHC 2017	Silvio Amir	Academic	Instituto Superior Tecnico, Lisboa	No	-	http://mucmd.org/CameraReadySubmissions/63%5CCameraReadySubmission%5Cmlhc_2017.pdf	CLPsych Shared Task from 2015 (2017 here: http://clpsych.org/shared-task-2017/)	We use the dataset created for the CLPsych shared task to address two research questions: (1) To what extent do user embeddings capture information relevant for mental health analysis over social media? (2) Can user embeddings be leveraged to discriminate between users diagnosed with mental illness and demographically matched controls? ... In 2015, the CLPsych workshop held a shared task to foste…	YES
Clinical Intervention Prediction and Understanding with Deep Neural Networks	MLHC 2017	Harini Suresh	Academic	MIT	Yes	Critical Care/Pulmonlogy	http://mucmd.org/CameraReadySubmissions/65%5CCameraReadySubmission%5Cclinical-intervention-prediction%20(4).pdf	MIMIC	Public
Understanding Coagulopathy using Multi-view Data in the Presence of Sub-Cohorts: A Hierarchical Subspace Approach	MLHC 2017	Arya Pourzanjani	Academic	UCSB	Yes	Trauma Surgery	http://mucmd.org/CameraReadySubmissions/67%5CCameraReadySubmission%5Cunderstanding-coagulopathy-multi%20(6).pdf	Research	Our dataset consists of whole blood collected from 174 patients upon arrival to the emergency department of a Level I trauma center between 2005 to 2015 as part of an ongoing study.
Towards a Directory of Rare Disease Specialists: Identifying Experts from Publication History	MLHC 2017	Zihan Wang	Academic	University of Toronto	No	-	http://mucmd.org/CameraReadySubmissions/76%5CCameraReadySubmission%5CMLHC.pdf	Public Data	We compiled a data set of 2,160 known disease-expert associations and 206,950 unknown disease-author associations, based on the authorship of publications associated with rare diseases. Known disease-expert associations were obtained by downloading 664 GeneReviews chapters.	YES
Reproducibility in critical care: a mortality prediction case study	MLHC 2017	Alistair Johnson	Academic	MIT	Yes	Internal Medicine	http://mucmd.org/CameraReadySubmissions/77_reproducibility-critical-care.pdf	MIMIC	Public
Input-Output Non-Linear Dynamical Systems applied to Physiological Condition Monitoring	MLHC 2016	Konstantinos Georgatzis	Academic	University of Edinburgh	Yes	Neurologic Critical Care	http://proceedings.mlr.press/v56/Georgatzis16.pdf	Research	The dataset comprises of 40 Caucasian patients admitted in the neuro ICU of the Golden Jubilee National Hospital in Glasgow, Scotland. All patients were spontaneously breathing with the maximum airway intervention being an oropharyngeal airway, and none was classified higher than Class 2 with respect to illness severity according to the American Society of Anesthesiologists. Two controlled Propof…	YES
Identifiable Phenotyping using Constrained Non–Negative Matrix Factorization	MLHC 2016	Shalmali Joshi	Academic	UT Austin	No	-	http://proceedings.mlr.press/v56/Joshi16.pdf	MIMIC	Public
Predicting Disease Progression with a Model for Multivariate Longitudinal Clinical Data	MLHC 2016	Joseph Futoma	Academic	Duke	Yes	Nephrology	http://proceedings.mlr.press/v56/Futoma16.pdf	Electronic Health Record	Local EHR data
Using Kernel Methods and Model Selection for Prediction of Preterm Birth	MLHC 2016	Ilia Vovsha, Ansaf Salleb-Aouissi	Academic	Columbia	Yes	OB/GYN	http://proceedings.mlr.press/v56/Vovsha16.pdf	Research	We have obtained the released data set for the Preterm Prediction Study, performed by the NICHD Maternal Fetal Medicine Units (MFMU) Network between 1992 to 1994. This study is an observational prospective study of 3,073 women with singleton pregnancies recruited at less than 24 weeks gestational age. Of the women enrolled, 2,929 participated in the study at the 10 participating MFMU centers acro…
Multi-task Prediction of Disease Onsets from Longitudinal Lab Tests	MLHC 2016	Narges Razavian	Academic	NYU	No	-	http://proceedings.mlr.press/v56/Razavian16.pdf	Claims	Our dataset consisted of lab measurement and diagnosis information for 298,000 individuals. The lab measurements had the resolution of 1 month and we used a backward window of 36 months for each prediction. These individuals were selected from a larger cohort of 4.1 million insurance subscribers between 2005 and 2013. We only included members who had at least one lab measurement per year for at l…		Unclear where the data came from
Deep Survival Analysis	MLHC 2016	Rajesh Ranganath	Academic	Princeton	No	-	http://proceedings.mlr.press/v56/Ranganath16.pdf	Electronic Health Record	Our dataset comprises the longitudinal records of 313,000 patients from the Columbia University Medical Center clinical data warehouse. The patient population included all adults (>18 years old) that have at least 5 months (not necessarily consecutive) where at least one observation was recorded.
Multi-task Learning with Weak Class Labels: Leveraging iEEG to Detect Cortical Lesions in Cryptogenic Epilepsy	MLHC 2016	Bilal Ahmed	Academic	Tufts	Yes	Neurology (x2)	http://proceedings.mlr.press/v56/Ahmed16.pdf	Research	The dataset consists of 18 MRI-negative FCD patients collected over a three year period from New York University’s comprehensive epilepsy center which is a leading level-4 epilepsy treatment center. All 18 patients underwent successful resective surgery and histopathological examination showed evidence of FCD. This may seem a small set but note, that only a few MRI-negative patients proceed to su…
gLOP: the global and Local Penalty for Capturing Predictive Heterogeneity	MLHC 2016	Rhiannon V. Rose	Academic	University of Western Ontario	No	-	http://proceedings.mlr.press/v56/Rose16.pdf	Research	The Sequenced Treatment Alternatives to Relieve Depression (STAR∗D) study was a multi-stage, multi-centre prospective randomized clinical trial assessing interventions for non-psychotic major depressive disorder (MDD) in the context of sequential alternatives for MDD treatment (Rush et al., 2004)	YES
Transferring Knowledge from Text to Predict Disease Onset	MLHC 2016	Yun Liu	Academic	MIT, National Cheng Kung University in Taiwan	Yes	Cardiology	http://proceedings.mlr.press/v56/Liu16.pdf	Claims	We used the Taiwan National Health Insurance research database, longitudinal cohort 3rd release (Hsiao et al. (2007)), which contains billing records for one million patients from 1996 to 2012. Because the dataset used a Taiwan-specific diagnosis code (A-code) before 2000 instead of a more standard coding system, we only utilized data after 2000.	YES
Preterm Birth Prediction: Deriving Stable and Interpretable Rules from High Dimensional Data	MLHC 2016	Truyen Tran	Academic	Deakin University	Yes	OB/GYN, Nursing	http://proceedings.mlr.press/v56/Tran16.pdf	Electronic Health Record	We acquired a large observational dataset from Royal North Shore (RNS) hospital located in NSW, Australia. The RNS has 18,836 pregnancy episodes collected during the preriod of 2007-2015.	YES
Learning Robust Features using Deep Learning for Automatic Seizure Detection	MLHC 2016	Pierre Thodoroff	Academic	McGill University	Yes	Neurology	http://proceedings.mlr.press/v56/Thodoroff16.pdf	Public Data	In this study, we evaluate our methods on the Children’s Hospital of Boston-Massachusetts Institute of Technology dataset (CHB-MIT). This is the biggest freely available dataset existing (Shoeb, 2009). Extensive work has been done on this dataset facilitating the comparison of methods (Tzallas et al., 2012; Shoeb, 2009). The CHB-MIT dataset contains 23 patients divided among 24 cases (a patient h…	YES
Mitochondria-based Renal Cell Carcinoma Subtyping: Learning from Deep vs. Flat Feature Representations	MLHC 2016	Peter J. Schuffler	Academic	Memorial Sloan Ketterine, Cornell	Yes	Pathology (x2)	http://proceedings.mlr.press/v56/Schuffler16.pdf	Research	75 TMA specimen replicates from 28 RCC patients (10 CC, 9 CCP, 9 ONC) were stained at the specific mitochondria receptor unit TOM20, resulting in brown color response.
Clinical Tagging with Joint Probabilistic Models	MLHC 2016	Yoni Halpern	Academic	NYU	Yes	Emergency Medicine	http://proceedings.mlr.press/v56/Halpern16.pdf	Electronic Health Record	The study was performed in a 55,000-visit/year level 1 trauma center and tertiary academic teaching hospital. All consecutive emergency department (ED) patients between 2008 and 2013 were included. Records were de-identified (Neamatullah et al., 2008) and personal health information was removed before beginning the analysis. Each record represents a single patient visit, leading to a total of 273…		Not sure where data is from
Diagnostic Prediction Using Discomfort Drawings with IBTM	MLHC 2016	Cheng Zhang, Hedvig Kjellstrom	Academic	Karolinska Institute	Yes	Orthopedics/Sports Medicine	http://proceedings.mlr.press/v56/Zhang16.pdf	Research	A dataset of 174 real-world patient discomfort drawings was collected from clinical records with diagnostic labels from medical experts. The clinic in question is specialized on diagnosing unspecific pain and discomfort and presented patient cases often have neuropathic pain syndromes.	YES
Uncovering Voice Misuse Using Symbolic Mismatch	MLHC 2016	Marzyeh Ghassemi	Academic	MIT, MGH	Yes	Speech Pathology (x2)	http://proceedings.mlr.press/v56/Ghassemi16.pdf	Research	We considered 11 MTD patients with matched controls — a total of 22 subjects... We used a neck-placed miniature accelerometer as a voice sensor and a smart phone as the data acquisition platform (Mehta et al., 2012). The raw accelerometer signal was collected at 11,025 Hz, 16-bit quantization, and 80-dB dynamic range in order to obtain neck skin vibrations at frequencies up to 4,000 Hz. Our datas…
Modeling Missing Data in Clinical Time Series with RNNs	MLHC 2016	Zachary Lipton	Academic	UCSD, USC	Yes	Pediatric Intensive Care	http://proceedings.mlr.press/v56/Lipton16.pdf	Research	Our dataset consists of patient records extracted from the EHR system at CHLA (Marlin et al., 2012; Che et al., 2015) as part of an IRB-approved study. In all, the dataset contains 10, 401 PICU episodes. Each episode describes the stay of one patient in the PICU for a period of at least 12 hours. In addition, each patient record contains a static set of diagnostic codes, annotated by physicians e…
Deep Convolutional Neural Networks for Microscopy-Based Point of Care Diagnostics	MLHC 2016	John Quinn	Academic	College of Computing and Information Systems	Yes	Lab Technicians/Pathology	http://proceedings.mlr.press/v56/Quinn16.pdf	Research	Laboratory experts then provided input on the locations of objects within images, which was recorded using annotation software developed for the task. The experts identified bounding boxes around each object of interest in every image. In thick blood smear images, plasmodium were annotated (7245 objects in 1182 images); in sputum samples, tuberculosis bacilli were annotated (3734 objects in 928 i…	YES
A Bayesian Nonparametic Approach for Estimating Individualized Treatment-Response Curves	MLHC 2016	Yanbo Xu	Academic	Johns Hopkins	No	-	http://proceedings.mlr.press/v56/Xu16.pdf	MIMIC	Public
Doctor AI: Predicting Clinical Events via Recurrent Neural Networks	MLHC 2016	Edward Choi	Academic	Georgia Institute of Technology	No	-	http://proceedings.mlr.press/v56/Choi16.pdf	Electronic Health Record	The source population for this study was primary care patients from Sutter Health Palo Alto Medical Foundation. Sutter Health is a large primary care and multispecialty group practice that has used an Epic Systems Corporation EHR for more than a decade. The dataset was extracted from a density sampled case-control study for heart failure. The dataset consists of de-identified encounter orders, me…
Interleaved Text/Image Deep Mining on a Large-Scale Radiology Database for Automated Image Interpretation	JMLR Health Care 2015	Hoo-Chang Shin	NIH	NIH	Yes	Radiology	http://www.jmlr.org/papers/volume17/15-176/15-176.pdf	Research	To gain the most comprehensive interpretation of diagnostic semantics, we use all available radiology reports of around 780,000 imaging examinations, stored in the PACS of National Institutes of Health Clinical Center since the year 2000. Around 216,000 two-dimensional representative image slices referred by doctors are studied here, instead of using all threedimensional image volumes. Within thr…
Patient Risk Stratification with Time-Varying Parameters: A Multitask Learning Approach	JMLR Health Care 2015	Jenna Wiens	Academic	MIT/UM	No	-	http://www.jmlr.org/papers/volume17/15-177/15-177.pdf	Electronic Health Record	We considered all adult inpatient admissions to a large private hospital in the US over a two year period. The statistical analysis of retrospective medical records was approved by the Institutional Review Board of the Office of Research Integrity of the hospital network’s research institute. We considered patients admitted on or after 2011-04-12 and discharged on or before 2013-04-12 (n=73,454).…
Extracting PICO Sentences from Clinical Trial Reports using Supervised Distant Supervision	JMLR Health Care 2015	Byron Wallace	Academic	Northeastern	Yes	Primary Care	http://www.jmlr.org/papers/volume17/15-404/15-404.pdf	Research	The CDSR is produced and maintained by the Cochrane Collaboration, a global network of 30,000+ researchers who work together to produce systematic reviews. The group has collectively generated nearly 6,000 reviews, which describe upwards of 50,000 clinical trials. These reviews (and the data extracted to produce them) are published as the CDSR. The CDSR contains structured and semi structured dat…
The Factorized Self-Controlled Case Series Method: An Approach for Estimating the Effects of Many Drugs on Many Outcomes	JMLR Health Care 2015	Ramin Moghaddass	Academic	University of Miami	No	-	http://www.jmlr.org/papers/volume17/15-405/15-405.pdf	Research	We consider an application to Insulin-Dependent Diabetes Mellitus, where our goal is to predict blood glucose level outcomes under different circumstances of a patient’s daily life, including their recent eating history, exercise, and insulin injections. Our data are longitudinal measurements taken multiple times per day from 70 patients (this is the AIM-94 data set provided by Michael Kahn, MD, …
Decrypting “Cryptogenic” Epilepsy: Semi-supervised Hierarchical Conditional Random Fields For Detecting Cortical Lesions In MRI-Negative Patients	JMLR Health Care 2015	Bilal Ahmed	Academic	Tufts, NYU	Yes	Neurology (x2)	http://www.jmlr.org/papers/volume17/15-428/15-428.pdf	Research	Imaging for both the subjects and the controls was performed on a Siemens Allegra 3T scanner. Image acquisitions included a conventional 3-plane localizer and a T1-weighted volume pulse sequence (TE=3.25 ms, TR =2530 ms, TI =1100 ms, flip angle =7 deg field of view (FOV) = 256 mm, matrix = 256 × 256, vertex size =1 × 1 × 1.3 mm, scan time: 8:07 min). Acquisition parameters were optimized for incr…
Electronic Health Record Analysis via Deep Poisson Factor Models	JMLR Health Care 2015	Ricardo Henao	Academic	Duke	Yes	Neonatology	http://www.jmlr.org/papers/volume17/15-429/15-429.pdf	Electronic Health Record	We utilize three modes of data: self-reported medication usage, laboratory tests, and diagnosis and procedure codes. Count matrices for each mode for each patient were extracted from a Duke University 5 year dataset. Specifically, we consider electronic health data generated from 2007 to 2011 in the care of Durham County residents within the Duke University Health System (DUHS), including three h…
Cross-Corpora Unsupervised Learning of Trajectories in Autism Spectrum Disorders	JMLR Health Care 2015	Huseyin Melih Elibol	Academic	Harvard	No	-	http://www.jmlr.org/papers/volume17/15-431/15-431.pdf	Electronic Health Record & Public	We analyze the ICD-9CM diagnostic codes from 13,435 patients with at least one ICD-9CM code for autism spectrum disorder 299.0, 299.8, 299.9) from the Boston Children’s Hospital. The Institutional Review Boards of Boston Children’s Hospital, Harvard Medical School, and the Harvard Paulson School of Engineering and Applied Sciences reviewed this study and approved it as not-human subjects research…
Integrative Analysis using Coupled Latent Variable Models for Individualizing Prognoses	JMLR Health Care 2015	Peter Schulam	Academic	Johns Hopkins	No	-	http://www.jmlr.org/papers/volume17/15-436/15-436.pdf	Research	We train and validate our model using data from the Johns Hopkins Scleroderma Center patient registry, one of largest collections of clinical scleroderma data in the world. Demographic information is collected during the patient’s first visit to the clinic. PFVC and other clinical markers are collected during routine visits thereafter.
Structure-Leveraged Methods in Breast Cancer Risk Prediction	JMLR Health Care 2015	Jun Fan	Academic	University of Wisconsin	No	-	http://www.jmlr.org/papers/volume17/15-444/15-444.pdf	Research	The Marshfield Clinic Institutional Review Board approved the use of Marshfield Clinic’s Personalized Medicine Research Project (PMRP) (McCarty et al., 2005) cohort in our study...Women with an available DNA sample, a mammogram, and a breast biopsy within 12 months after the mammogram were included in the study. For this case/control study, cases were defined as women having a confirmed diagnosis…
Multi-Objective Markov Decision Processes for Data-Driven Decision Support	JMLR Health Care 2015	Daniel Lizotte	Academic	University of Western Ontario	No	-	http://www.jmlr.org/papers/volume17/15-252/15-252.pdf	Research	We illustrate the output of non-deterministic fitted-Q using data from the Clinical Antipsychotic Trials of Intervention Effectiveness (CATIE) study. The CATIE study was designed to compare sequences of antipsychotic drug treatments for the care of schizophrenia patients. The full study design is quite complex (Stroup and al, 2003; Swartz et al.,2003); we use a simplified subset of the CATIE data…	YES

## Sheet: United_States
Paper Title	MLHC Year	Lead Author	Industry or Academic	Institution	Clinical Co-Authors	Clinical Department	Link	MIMIC, Research, Claims, or EHR datasets	Data Details	International	Questions
Classifying Lung Cancer Severity with Ensemble Machine Learning in Health Care Claims Data	MLHC 2017	Savannah L. Bergquist	Academic	Harvard	Yes	Hematology/Oncology, Internal Medicine	http://mucmd.org/CameraReadySubmissions/9%5CCameraReadySubmission%5CCLC_camera_ready.pdf	Claims	Cancer Registry & Medicare claims
Predicting Surgery Duration with Neural Heteroscedastic Regression	MLHC 2017	Nathan Ng	Academic	UCSD	Yes	Anesthesiology	http://mucmd.org/CameraReadySubmissions/26%5CCameraReadySubmission%5Ccamera-ready-predicting(3).pdf	Electronic Health Record	>100k surgeries from EHR
An Improved Multi-Output Gaussian Process RNN with Real-Time Validation for Early Sepsis Detection	MLHC 2017	Joseph Futoma	Academic	Duke	Yes	Infectious Diseases, Critical Care/Pulmonology, Internal Medicine	http://mucmd.org/CameraReadySubmissions/53%5CCameraReadySubmission%5CCR.pdf	Electronic Health Record	Local EHR data
Predicting Disease Progression with a Model for Multivariate Longitudinal Clinical Data	MLHC 2016	Joseph Futoma	Academic	Duke	Yes	Nephrology	http://proceedings.mlr.press/v56/Futoma16.pdf	Electronic Health Record	Local EHR data
Clinical Tagging with Joint Probabilistic Models	MLHC 2016	Yoni Halpern	Academic	NYU	Yes	Emergency Medicine	http://proceedings.mlr.press/v56/Halpern16.pdf	Electronic Health Record	The study was performed in a 55,000-visit/year level 1 trauma center and tertiary academic teaching hospital. All consecutive emergency department (ED) patients between 2008 and 2013 were included. Records were de-identified (Neamatullah et al., 2008) and personal health information was removed before beginning the analysis. Each record represents a single patient visit, leading to a total of 273…		Not sure where data is from
Modeling Missing Data in Clinical Time Series with RNNs	MLHC 2016	Zachary Lipton	Academic	UCSD, USC	Yes	Pediatric Intensive Care	http://proceedings.mlr.press/v56/Lipton16.pdf	Electronic Health Record	Our dataset consists of patient records extracted from the EHR system at CHLA (Marlin et al., 2012; Che et al., 2015) as part of an IRB-approved study. In all, the dataset contains 10, 401 PICU episodes. Each episode describes the stay of one patient in the PICU for a period of at least 12 hours. In addition, each patient record contains a static set of diagnostic codes, annotated by physicians e…
Electronic Health Record Analysis via Deep Poisson Factor Models	JMLR Health Care 2015	Ricardo Henao	Academic	Duke	Yes	Neonatology	http://www.jmlr.org/papers/volume17/15-429/15-429.pdf	Electronic Health Record	We utilize three modes of data: self-reported medication usage, laboratory tests, and diagnosis and procedure codes. Count matrices for each mode for each patient were extracted from a Duke University 5 year dataset. Specifically, we consider electronic health data generated from 2007 to 2011 in the care of Durham County residents within the Duke University Health System (DUHS), including three h…
Marked Point Process for Severity of Illness Assessment	MLHC 2017	Kazi Islan	Academic	UC Riverside	Yes	Critical Care/Pulmonlogy	http://mucmd.org/CameraReadySubmissions/54%5CCameraReadySubmission%5Cmucmd_edited.pdf	Electronic Health Record & MIMIC	We used data from the EHR archive of PICU at Children’s Hospital Los Angeles, which consists of 11684 patient episodes, collected over a period of 10 years. It includes demographics, outcomes, PIM2 and PRISM3 scores, and times and value for measurements of vital signs, interventions, drugs, and lab tests...We also conducted our experiments on the publicly available MIMIC-III database which integr…
Continuous State-Space Models for Optimal Sepsis Treatment: a Deep Reinforcement Learning Approach	MLHC 2017	Aniruddh Raghu	Academic	MIT	Yes	Critical Care, Anesthesiology	http://mucmd.org/CameraReadySubmissions/34%5CCameraReadySubmission%5Ccontinuous-state-space%20_FINAL.pdf	MIMIC	Public
Clinical Intervention Prediction and Understanding with Deep Neural Networks	MLHC 2017	Harini Suresh	Academic	MIT	Yes	Critical Care/Pulmonlogy	http://mucmd.org/CameraReadySubmissions/65%5CCameraReadySubmission%5Cclinical-intervention-prediction%20(4).pdf	MIMIC	Public
Reproducibility in critical care: a mortality prediction case study	MLHC 2017	Alistair Johnson	Academic	MIT	Yes	Internal Medicine	http://mucmd.org/CameraReadySubmissions/77_reproducibility-critical-care.pdf	MIMIC	Public
Towards Vision-Based Smart Hospitals: A System for Tracking and Monitoring Hand Hygiene Compliance	MLHC 2017	Albert Haque	Academic	Stanford	Yes	General Surgery, Internal Medicine, Clinical Informatics, Critical Care/Pulmonology, Pediatrics (x2), Psychiatry	http://mucmd.org/CameraReadySubmissions/23%5CCameraReadySubmission%5C0023.pdf	Research	Depth Images collected on site
Surgeon Technical Skill Assessment using Computer Vision based Analysis	MLHC 2017	Hei Law	Academic	University of Michigan	Yes	Urology	http://mucmd.org/CameraReadySubmissions/25%5CCameraReadySubmission%5Csample.pdf	Research	Michigan Urological Surgical Improvement Collaborative videos
A Video-Based Method for Automatically Rating Ataxia	MLHC 2017	Ronnachai Jaroensri	Academic	MIT	Yes	Neurology	http://mucmd.org/CameraReadySubmissions/46%5CCameraReadySubmission%5Cmain.pdf	Research	We use a dataset of videos of ataxic patients to train a machine learning model that estimates the severity of motor impairment. Our dataset consists of 90 videos showing 43 distinct subjects performing several repetitions of the finger-to-nose test with one hand at a time
Predictive Hierarchical Clustering: Learning clusters of CPT codes for improving surgical	MLHC 2017	Elizabeth Lorenzi, Stephanie Brown	Academic	Duke	Yes	General Surgery	http://mucmd.org/CameraReadySubmissions/52%5CCameraReadySubmission%5CMLHC_MLHC 2017_FINAL_cameraready.pdf	Research	We work with data from American College of Surgeons’ NSQIP, a national surgery program collected from participating hospitals across the country. The data contain information about surgery patients’ demographic, medical history, lab results, procedural information via CPT codes, diagnosis information via Clinical Classifications Software (CCS) categories, and postoperative outcomes.
Understanding Coagulopathy using Multi-view Data in the Presence of Sub-Cohorts: A Hierarchical Subspace Approach	MLHC 2017	Arya Pourzanjani	Academic	UCSB	Yes	Trauma Surgery	http://mucmd.org/CameraReadySubmissions/67%5CCameraReadySubmission%5Cunderstanding-coagulopathy-multi%20(6).pdf	Research	Our dataset consists of whole blood collected from 174 patients upon arrival to the emergency department of a Level I trauma center between 2005 to 2015 as part of an ongoing study.
Using Kernel Methods and Model Selection for Prediction of Preterm Birth	MLHC 2016	Ilia Vovsha, Ansaf Salleb-Aouissi	Academic	Columbia	Yes	OB/GYN	http://proceedings.mlr.press/v56/Vovsha16.pdf	Research	We have obtained the released data set for the Preterm Prediction Study, performed by the NICHD Maternal Fetal Medicine Units (MFMU) Network between 1992 to 1994. This study is an observational prospective study of 3,073 women with singleton pregnancies recruited at less than 24 weeks gestational age. Of the women enrolled, 2,929 participated in the study at the 10 participating MFMU centers acro…
Multi-task Learning with Weak Class Labels: Leveraging iEEG to Detect Cortical Lesions in Cryptogenic Epilepsy	MLHC 2016	Bilal Ahmed	Academic	Tufts	Yes	Neurology (x2)	http://proceedings.mlr.press/v56/Ahmed16.pdf	Research	The dataset consists of 18 MRI-negative FCD patients collected over a three year period from New York University’s comprehensive epilepsy center which is a leading level-4 epilepsy treatment center. All 18 patients underwent successful resective surgery and histopathological examination showed evidence of FCD. This may seem a small set but note, that only a few MRI-negative patients proceed to su…
Mitochondria-based Renal Cell Carcinoma Subtyping: Learning from Deep vs. Flat Feature Representations	MLHC 2016	Peter J. Schuffler	Academic	Memorial Sloan Ketterine, Cornell	Yes	Pathology (x2)	http://proceedings.mlr.press/v56/Schuffler16.pdf	Research	75 TMA specimen replicates from 28 RCC patients (10 CC, 9 CCP, 9 ONC) were stained at the specific mitochondria receptor unit TOM20, resulting in brown color response.
Uncovering Voice Misuse Using Symbolic Mismatch	MLHC 2016	Marzyeh Ghassemi	Academic	MIT, MGH	Yes	Speech Pathology (x2)	http://proceedings.mlr.press/v56/Ghassemi16.pdf	Research	We considered 11 MTD patients with matched controls — a total of 22 subjects... We used a neck-placed miniature accelerometer as a voice sensor and a smart phone as the data acquisition platform (Mehta et al., 2012). The raw accelerometer signal was collected at 11,025 Hz, 16-bit quantization, and 80-dB dynamic range in order to obtain neck skin vibrations at frequencies up to 4,000 Hz. Our datas…
Interleaved Text/Image Deep Mining on a Large-Scale Radiology Database for Automated Image Interpretation	JMLR Health Care 2015	Hoo-Chang Shin	NIH	NIH	Yes	Radiology	http://www.jmlr.org/papers/volume17/15-176/15-176.pdf	Research	To gain the most comprehensive interpretation of diagnostic semantics, we use all available radiology reports of around 780,000 imaging examinations, stored in the PACS of National Institutes of Health Clinical Center since the year 2000. Around 216,000 two-dimensional representative image slices referred by doctors are studied here, instead of using all threedimensional image volumes. Within thr…
Extracting PICO Sentences from Clinical Trial Reports using Supervised Distant Supervision	JMLR Health Care 2015	Byron Wallace	Academic	Northeastern	Yes	Primary Care	http://www.jmlr.org/papers/volume17/15-404/15-404.pdf	Research	The CDSR is produced and maintained by the Cochrane Collaboration, a global network of 30,000+ researchers who work together to produce systematic reviews. The group has collectively generated nearly 6,000 reviews, which describe upwards of 50,000 clinical trials. These reviews (and the data extracted to produce them) are published as the CDSR. The CDSR contains structured and semi structured dat…
Decrypting “Cryptogenic” Epilepsy: Semi-supervised Hierarchical Conditional Random Fields For Detecting Cortical Lesions In MRI-Negative Patients	JMLR Health Care 2015	Bilal Ahmed	Academic	Tufts, NYU	Yes	Neurology (x2)	http://www.jmlr.org/papers/volume17/15-428/15-428.pdf	Research	Imaging for both the subjects and the controls was performed on a Siemens Allegra 3T scanner. Image acquisitions included a conventional 3-plane localizer and a T1-weighted volume pulse sequence (TE=3.25 ms, TR =2530 ms, TI =1100 ms, flip angle =7 deg field of view (FOV) = 256 mm, matrix = 256 × 256, vertex size =1 × 1 × 1.3 mm, scan time: 8:07 min). Acquisition parameters were optimized for incr…
Multi-task Prediction of Disease Onsets from Longitudinal Lab Tests	MLHC 2016	Narges Razavian	Academic	NYU	No	-	http://proceedings.mlr.press/v56/Razavian16.pdf	Claims	Our dataset consisted of lab measurement and diagnosis information for 298,000 individuals. The lab measurements had the resolution of 1 month and we used a backward window of 36 months for each prediction. These individuals were selected from a larger cohort of 4.1 million insurance subscribers between 2005 and 2013. We only included members who had at least one lab measurement per year for at l…		Unclear where the data came from
Hawkes Process Modeling of Adverse Drug Reactions with Longitudinal Observational Data	MLHC 2017	Yujia Bao	Academic	University of Wisconsin	No	-	http://mucmd.org/CameraReadySubmissions/39%5CCameraReadySubmission%5Cmlhc-camera-ready.pdf	Electronic Health Record	We employ a de-identified version of Marshfield Clinic health system’s EHR, which has been used for clinical care since the mid 1980s, serving primary, secondary, and tertiary care clinicians throughout Central and Northern Wisconsin (Powell et al., 2012). The system uses a variety of data gathering techniques to capture and code patient encounter information including diagnoses, laboratory resul…
Deep Survival Analysis	MLHC 2016	Rajesh Ranganath	Academic	Princeton	No	-	http://proceedings.mlr.press/v56/Ranganath16.pdf	Electronic Health Record	Our dataset comprises the longitudinal records of 313,000 patients from the Columbia University Medical Center clinical data warehouse. The patient population included all adults (>18 years old) that have at least 5 months (not necessarily consecutive) where at least one observation was recorded.
Doctor AI: Predicting Clinical Events via Recurrent Neural Networks	MLHC 2016	Edward Choi	Academic	Georgia Institute of Technology	No	-	http://proceedings.mlr.press/v56/Choi16.pdf	Electronic Health Record	The source population for this study was primary care patients from Sutter Health Palo Alto Medical Foundation. Sutter Health is a large primary care and multispecialty group practice that has used an Epic Systems Corporation EHR for more than a decade. The dataset was extracted from a density sampled case-control study for heart failure. The dataset consists of de-identified encounter orders, me…
Patient Risk Stratification with Time-Varying Parameters: A Multitask Learning Approach	JMLR Health Care 2015	Jenna Wiens	Academic	MIT/UM	No	-	http://www.jmlr.org/papers/volume17/15-177/15-177.pdf	Electronic Health Record	We considered all adult inpatient admissions to a large private hospital in the US over a two year period. The statistical analysis of retrospective medical records was approved by the Institutional Review Board of the Office of Research Integrity of the hospital network’s research institute. We considered patients admitted on or after 2011-04-12 and discharged on or before 2013-04-12 (n=73,454).…
Cross-Corpora Unsupervised Learning of Trajectories in Autism Spectrum Disorders	JMLR Health Care 2015	Huseyin Melih Elibol	Academic	Harvard	No	-	http://www.jmlr.org/papers/volume17/15-431/15-431.pdf	Electronic Health Record & Public	We analyze the ICD-9CM diagnostic codes from 13,435 patients with at least one ICD-9CM code for autism spectrum disorder 299.0, 299.8, 299.9) from the Boston Children’s Hospital. The Institutional Review Boards of Boston Children’s Hospital, Harvard Medical School, and the Harvard Paulson School of Engineering and Applied Sciences reviewed this study and approved it as not-human subjects research…
Generating Multi-label Discrete Patient Records using Generative Adversarial Networks	MLHC 2017	Edward Choi	Academic	Georgia Institute of Technology	No	-	http://mucmd.org/CameraReadySubmissions/62%5CCameraReadySubmission%5Cmedgan-mlhc-MLHC 2017.pdf	Electronic Health Record, MIMIC, Research	The datasets in this study were from A) Sutter Palo Alto Medical Foundation (PAMF), which consists of 10-years of longitudinal medical records of 258K patients, B) the MIMIC-III dataset (Johnson et al., MLHC 2016; Goldberger et al., 2000), which is a publicly available dataset consisting of the medical records of 46K intensive care unit (ICU) patients over 11 years old and C) a heart failure stud…
Piecewise-constant parametric approximations for survival learning	MLHC 2017	Jeremy C. Weiss	Academic	Carnegie Melon	No	-	http://mucmd.org/CameraReadySubmissions/1%5CCameraReadySubmission%5Cpcpas.pdf	MIMIC	Public
Identifiable Phenotyping using Constrained Non–Negative Matrix Factorization	MLHC 2016	Shalmali Joshi	Academic	UT Austin	No	-	http://proceedings.mlr.press/v56/Joshi16.pdf	MIMIC	Public
A Bayesian Nonparametic Approach for Estimating Individualized Treatment-Response Curves	MLHC 2016	Yanbo Xu	Academic	Johns Hopkins	No	-	http://proceedings.mlr.press/v56/Xu16.pdf	MIMIC	Public
Spatially-Continuous Plantar Pressure Reconstruction Using Compressive Sensing	MLHC 2017	Amirreza Farnoosh	Academic	Northeastern	No	-	http://mucmd.org/CameraReadySubmissions/4%5CCameraReadySubmission%5CP_Farnoosh_Sparse_MLHC_MLHC 2017.pdf	Research	Patient Study (5 participants)
ShortFuse: Biomedical Time Series Representations in the Presence of Structured Information	MLHC 2017	Madalina Fiterau	Academic	Stanford	No	-	http://mucmd.org/CameraReadySubmissions/16_short_fuse_paper(1).pdf	Research	Osteoarthrtis Initiative, longitudinal observational study (1926 participants),
Patient Similarity Using Population Statistics and Multiple Kernel Learning	MLHC 2017	Bryan Conroy	Industry	Philips Research	No	-	http://mucmd.org/CameraReadySubmissions/40%5CCameraReadySubmission%5Cpatient_similarity.pdf	Research	Patient data were obtained from the eResearch Institute (McShea et al. (2010)); the data included records from 40,883 patients from across 25 hospitals. For more on dataset: http://ieeexplore.ieee.org/document/5431929/
The Factorized Self-Controlled Case Series Method: An Approach for Estimating the Effects of Many Drugs on Many Outcomes	JMLR Health Care 2015	Ramin Moghaddass	Academic	University of Miami	No	-	http://www.jmlr.org/papers/volume17/15-405/15-405.pdf	Research	We consider an application to Insulin-Dependent Diabetes Mellitus, where our goal is to predict blood glucose level outcomes under different circumstances of a patient’s daily life, including their recent eating history, exercise, and insulin injections. Our data are longitudinal measurements taken multiple times per day from 70 patients (this is the AIM-94 data set provided by Michael Kahn, MD, …
Integrative Analysis using Coupled Latent Variable Models for Individualizing Prognoses	JMLR Health Care 2015	Peter Schulam	Academic	Johns Hopkins	No	-	http://www.jmlr.org/papers/volume17/15-436/15-436.pdf	Research	We train and validate our model using data from the Johns Hopkins Scleroderma Center patient registry, one of largest collections of clinical scleroderma data in the world. Demographic information is collected during the patient’s first visit to the clinic. PFVC and other clinical markers are collected during routine visits thereafter.
Structure-Leveraged Methods in Breast Cancer Risk Prediction	JMLR Health Care 2015	Jun Fan	Academic	University of Wisconsin	No	-	http://www.jmlr.org/papers/volume17/15-444/15-444.pdf	Research	The Marshfield Clinic Institutional Review Board approved the use of Marshfield Clinic’s Personalized Medicine Research Project (PMRP) (McCarty et al., 2005) cohort in our study...Women with an available DNA sample, a mammogram, and a breast biopsy within 12 months after the mammogram were included in the study. For this case/control study, cases were defined as women having a confirmed diagnosis…
Diagnostic Inferencing via Improving Clinical Concept Extraction with Deep Reinforcement Learning: A Preliminary Study	MLHC 2017	Yuan Ling	Industry	Philips Research	No	-	http://mucmd.org/CameraReadySubmissions/60%5CCameraReadySubmission%5Ccamera-ready_DRL_concept-extract_v2.pdf	Research, Public Data Set	2015 TREC CDS dataset (http://trec-cds.appspot.com/2015.html), HumanDx, MayoClinic, Wikipedia
